# Supplementary material for: Development of a managed clinical network for children’s palliative care – a qualitative evaluation
Source: BMC Palliat Care. 2021 Jan 22;20:20. doi: 10.1186/s12904-021-00712-7 (PMC7824916; doi:10.1186/s12904-021-00712-7)
Supplement: Supplementary file 1 — Additional file 1. Study Topic Guides. [file 12904_2021_712_MOESM1_ESM.zip]

Archive with 3 entries (3 files):
- MCN Eval P1 FGs Topic GuideR3.pdf
- MCN Eval P1 Is Topic GuideR3.pdf
- MCN Eval P2 Topic GuideR3.pdf
